# Supplementary material for: Variations in S-100Β and Neuron-Specific Enolase Levels During Functional Endoscopic Sinus Surgery Under Moderately Controlled Hypotension Using Four Distinct Anesthetic Protocols: A Randomized Controlled Study
Source: Medicina (Kaunas). 2026 May 22;62(6):1006. doi: 10.3390/medicina62061006 (PMC13304107; doi:10.3390/medicina62061006)
Supplement: Supplementary file 1 [file medicina-62-01006-s001.zip]

Archive with 1 entries (1 files):
- medicina-4275335-supplementary.pdf
